# Supplementary material for: Re-evaluating randomized clinical trials of psychological interventions: Impact of response shift on the interpretation of trial results
Source: PLoS One. 2021 May 25;16(5):e0252035. doi: 10.1371/journal.pone.0252035 (PMC8148324; doi:10.1371/journal.pone.0252035)
Supplement: S2 Appendix — (R) [file pone.0252035.s002.R]

Appendix: Chi-square based power calculations for the tests on response shift.

#### Calculations for chi-based power overall test on response shift, i.e. what is the power to reject H0 (no response shift)? 
#### H0: Model without response shift
#### H1: Model with response shift

#### Specification choices:
#### -> Response shift is only present in the cbt-group
#### -> We include one difference in intercepts (recalibration) and one difference in factor loadings (reprioritization)
#### 	-> Size of difference in intercept following Cohen's d = .5 (medium)
#### 	-> Size of difference in factor lading following Cohen's r = .3 (medium) 
#### -> Other pararameter estimates are specified as follows:
#### 	-> Factor loadings are .5 (large)
#### 	-> Factor variances are 1 (so that solution is standardized; aids interpretation and specification)
####	-> Factor correlation is .5 
#### 	-> Factor means at post-assessment are .8 (cbt; large change) and .2 (control; small change)
#### 	-> Residual variances are 1-lambda^2 (so that variable variances are 1; solution is standardized)
#### 	-> Residual covariances are .2 (small-medium)
#### 	-> Intercept values are 1


#### ISI DATA
#### MODEL H1 TREATMENT GROUP: Response shift Model: Model including difference in intercept and factor loading over time

ISI.H1.TREATMENT = '

	# factor loadings
	ISIv =~ 0.5*pre_ISI1 + 0.5*pre_ISI2 + 0.5*pre_ISI3 + 0.5*pre_ISI4 + 0.5*pre_ISI5 + 0.5*pre_ISI6 + 0.5*pre_ISI7 
	ISIn =~ 0.5*post_ISI1 + 0.5*post_ISI2 + 0.5*post_ISI3 + 0.5*post_ISI4 + 0.5*post_ISI5 + 0.5*post_ISI6 
		+ 0.8*post_ISI7 # difference in factor loading

	# (co)variances common factor
	ISIv ~~ 1*ISIv + 0.5*ISIn
	ISIn ~~ 1*ISIn

	# residual (co)variances
	pre_ISI1 ~~ 0.75*pre_ISI1 + 0.2*post_ISI1
	pre_ISI2 ~~ 0.75*pre_ISI2 + 0.2*post_ISI2
	pre_ISI3 ~~ 0.75*pre_ISI3 + 0.2*post_ISI3
	pre_ISI4 ~~ 0.75*pre_ISI4 + 0.2*post_ISI4
	pre_ISI5 ~~ 0.75*pre_ISI5 + 0.2*post_ISI5
	pre_ISI6 ~~ 0.75*pre_ISI6 + 0.2*post_ISI6
	pre_ISI7 ~~ 0.75*pre_ISI7 + 0.2*post_ISI7

	post_ISI1 ~~ 0.75*post_ISI1
	post_ISI2 ~~ 0.75*post_ISI2
	post_ISI3 ~~ 0.75*post_ISI3
	post_ISI4 ~~ 0.75*post_ISI4
	post_ISI5 ~~ 0.75*post_ISI5
	post_ISI6 ~~ 0.75*post_ISI6
	post_ISI7 ~~ 0.36*post_ISI7

	# model modification to require good fit
	pre_ISI5 ~~ 0.1*pre_ISI6
	post_ISI5 ~~ 0.1*post_ISI6
	pre_ISI5 ~~ 0.1*post_ISI6
	pre_ISI6 ~~ 0.1*post_ISI5

	# intercept values
	pre_ISI1 ~ 1*1
	pre_ISI2 ~ 1*1
	pre_ISI3 ~ 1*1
	pre_ISI4 ~ 1*1
	pre_ISI5 ~ 1*1
	pre_ISI6 ~ 1*1
	pre_ISI7 ~ 1*1

	post_ISI1 ~ 1.5*1 # difference in interecepts
	post_ISI2 ~ 1*1
	post_ISI3 ~ 1*1
	post_ISI4 ~ 1*1
	post_ISI5 ~ 1*1
	post_ISI6 ~ 1*1
	post_ISI7 ~ 1*1

	# common factor means
	ISIv ~ 0*1
	ISIn ~ 0.8*1
'

#### MODEL H1 CONTROL GROUP: NO DIFFERENCES ACROSS TIME

ISI.H1.control = '

	# factor loadings
	ISIv =~ 0.5*pre_ISI1 + 0.5*pre_ISI2 + 0.5*pre_ISI3 + 0.5*pre_ISI4 + 0.5*pre_ISI5 + 0.5*pre_ISI6 + 0.5*pre_ISI7 
	ISIn =~ 0.5*post_ISI1 + 0.5*post_ISI2 + 0.5*post_ISI3 + 0.5*post_ISI4 + 0.5*post_ISI5 + 0.5*post_ISI6 + 0.5*post_ISI7 

	# (co)variances common factor
	ISIv ~~ 1*ISIv + 0.5*ISIn
	ISIn ~~ 1*ISIn

	# residual (co)variances
	pre_ISI1 ~~ 0.75*pre_ISI1 + 0.2*post_ISI1
	pre_ISI2 ~~ 0.75*pre_ISI2 + 0.2*post_ISI2
	pre_ISI3 ~~ 0.75*pre_ISI3 + 0.2*post_ISI3
	pre_ISI4 ~~ 0.75*pre_ISI4 + 0.2*post_ISI4
	pre_ISI5 ~~ 0.75*pre_ISI5 + 0.2*post_ISI5
	pre_ISI6 ~~ 0.75*pre_ISI6 + 0.2*post_ISI6
	pre_ISI7 ~~ 0.75*pre_ISI7 + 0.2*post_ISI7

	post_ISI1 ~~ 0.75*post_ISI1
	post_ISI2 ~~ 0.75*post_ISI2
	post_ISI3 ~~ 0.75*post_ISI3
	post_ISI4 ~~ 0.75*post_ISI4
	post_ISI5 ~~ 0.75*post_ISI5
	post_ISI6 ~~ 0.75*post_ISI6
	post_ISI7 ~~ 0.75*post_ISI7

	# model modification to require good fit
	pre_ISI5 ~~ 0.1*pre_ISI6
	post_ISI5 ~~ 0.1*post_ISI6
	pre_ISI5 ~~ 0.1*post_ISI6
	pre_ISI6 ~~ 0.1*post_ISI5

	# intercept values
	pre_ISI1 ~ 1*1
	pre_ISI2 ~ 1*1
	pre_ISI3 ~ 1*1
	pre_ISI4 ~ 1*1
	pre_ISI5 ~ 1*1
	pre_ISI6 ~ 1*1
	pre_ISI7 ~ 1*1

	post_ISI1 ~ 1*1 
	post_ISI2 ~ 1*1
	post_ISI3 ~ 1*1
	post_ISI4 ~ 1*1
	post_ISI5 ~ 1*1
	post_ISI6 ~ 1*1
	post_ISI7 ~ 1*1

	# common factor means
	ISIv ~ 0*1
	ISIn ~ 0.2*1
'


#### H0 multigroup: Model without response shift (all intercepts and factor loadings equal over time)

ISI.H0 = '

	# equal factor loadings across time (not groups)
	ISIv =~ 	c(L1.con,L1.cbt)*pre_ISI1 + 
			c(L2.con,L2.cbt)*pre_ISI2 + 
			c(L3.con,L3.cbt)*pre_ISI3 + 
			c(L4.con,L4.cbt)*pre_ISI4 + 
			c(L5.con,L5.cbt)*pre_ISI5 + 
			c(L6.con,L6.cbt)*pre_ISI6 + 
			c(L7.con,L7.cbt)*pre_ISI7
	ISIn =~
		 	c(L1.con,L1.cbt)*post_ISI1 + 
			c(L2.con,L2.cbt)*post_ISI2 + 
			c(L3.con,L3.cbt)*post_ISI3 + 
			c(L4.con,L4.cbt)*post_ISI4 + 
			c(L5.con,L5.cbt)*post_ISI5 + 
			c(L6.con,L6.cbt)*post_ISI6 + 
			c(L7.con,L7.cbt)*post_ISI7 

	# common factor (co)variances
	ISIv ~~ 1*ISIv + ISIn
	ISIn ~~ ISIn

	# residual (co)variances
	pre_ISI1 ~~ pre_ISI1 + post_ISI1
	pre_ISI2 ~~ pre_ISI2 + post_ISI2
	pre_ISI3 ~~ pre_ISI3 + post_ISI3
	pre_ISI4 ~~ pre_ISI4 + post_ISI4
	pre_ISI5 ~~ pre_ISI5 + post_ISI5
	pre_ISI6 ~~ pre_ISI6 + post_ISI6
	pre_ISI7 ~~ pre_ISI7 + post_ISI7

	post_ISI1 ~~ post_ISI1
	post_ISI2 ~~ post_ISI2
	post_ISI3 ~~ post_ISI3
	post_ISI4 ~~ post_ISI4
	post_ISI5 ~~ post_ISI5
	post_ISI6 ~~ post_ISI6
	post_ISI7 ~~ post_ISI7

	# added covariances
	pre_ISI5 ~~ pre_ISI6
	post_ISI5 ~~ post_ISI6
	pre_ISI5 ~~ post_ISI6
	pre_ISI6 ~~ post_ISI5

	# equal intercepts across time (not groups)
	pre_ISI1 ~ c(int1.con,int1.cbt)*1
	pre_ISI2 ~ c(int2.con,int2.cbt)*1
	pre_ISI3 ~ c(int3.con,int3.cbt)*1
	pre_ISI4 ~ c(int4.con,int4.cbt)*1
	pre_ISI5 ~ c(int5.con,int5.cbt)*1
	pre_ISI6 ~ c(int6.con,int6.cbt)*1
	pre_ISI7 ~ c(int7.con,int7.cbt)*1

	post_ISI1 ~ c(int1.con,int1.cbt)*1
	post_ISI2 ~ c(int2.con,int2.cbt)*1
	post_ISI3 ~ c(int3.con,int3.cbt)*1
	post_ISI4 ~ c(int4.con,int4.cbt)*1
	post_ISI5 ~ c(int5.con,int5.cbt)*1
	post_ISI6 ~ c(int6.con,int6.cbt)*1
	post_ISI7 ~ c(int7.con,int7.cbt)*1

	# common factor means
	ISIv ~ 0*1
	ISIn ~ 1
'

#### Step 1: Calculate population values under H1
cov1 <- fitted(lavaan(ISI.H1.control))$cov		# population values control group
means1 <- fitted(lavaan(ISI.H1.control))$mean
cov2 <- fitted(lavaan(ISI.H1.TREATMENT))$cov		# population values treatment group
means2 <- fitted(lavaan(ISI.H1.TREATMENT))$mean

#### Step 2: Fit H0 on H1 values to require ncp
ISI_ncp <- fitMeasures(lavaan(ISI.H0,sample.cov=list(cov1,cov2),sample.mean=list(means1,means2),sample.nobs=list(77,86)),"chisq") 

#### Step 3: use ncp to compute power for overall test (df=24)
-> ncp: 14.62
crit.df24=qchisq(.05,24,lower.tail=FALSE)
1-pchisq(crit.df24,	24,	ISI_ncp)

-> power overall: 0.553

#### Step 3: use ncp to compute power for specific test (df=2)
crit.df2=qchisq(.05,2,lower.tail=FALSE) 
1-pchisq(crit.df2,	2,	ISI_ncp)

-> power specific: 0.938


#### PMP DATA
#### MODEL H1 TREATMENT GROUP: Response shift Model: Model including difference in intercept and factor loading over time

PMP.H1.TREATMENT = '

	# factor loadings
	PMP.0 =~ 0.5*RG.0 + 0.5*DL.0 + 0.5*FL.0 + 0.5*GO.0 + 0.5*RO.0
	PMP.1 =~ 0.5*RG.1 + 0.5*DL.1 + 0.5*FL.1 + 0.5*GO.1 
	+ 0.8*RO.1 # factor loading difference

	# common factor (co)variances
	PMP.0 ~~ 1*PMP.0 + 0.5*PMP.1
	PMP.1 ~~ 1*PMP.1

	# residual (co)variances
	RG.0 ~~ 0.75*RG.0 + 0.2*RG.1
	DL.0 ~~ 0.75*DL.0 + 0.2*DL.1
	FL.0 ~~ 0.75*FL.0 + 0.2*FL.1
	GO.0 ~~ 0.75*GO.0 + 0.2*GO.1
	RO.0 ~~ 0.75*RO.0 + 0.2*RO.1
	RG.1 ~~ 0.75*RG.1
	DL.1 ~~ 0.75*DL.1
	FL.1 ~~ 0.75*FL.1
	GO.1 ~~ 0.75*GO.1
	RO.1 ~~ 0.36*RO.1

	# intercepts
	RG.0 ~ 1.5*1 # difference in intercept
	DL.0 ~ 1*1
	FL.0 ~ 1*1
	GO.0 ~ 1*1
	RO.0 ~ 1*1
	RG.1 ~ 1*1
	DL.1 ~ 1*1
	FL.1 ~ 1*1
	GO.1 ~ 1*1
	RO.1 ~ 1*1

	# common factor means
	PMP.0 ~ 0*1
	PMP.1 ~ 0.8*1
'

#### MODEL H1 CONTROL GROUP: NO DIFFERENCES ACROSS TIME

PMP.H1.control = '

	# factor loadings
	PMP.0 =~ 0.5*RG.0 + 0.5*DL.0 + 0.5*FL.0 + 0.5*GO.0 + 0.5*RO.0
	PMP.1 =~ 0.5*RG.1 + 0.5*DL.1 + 0.5*FL.1 + 0.5*GO.1 + 0.5*RO.1 

	# common factor (co)variances
	PMP.0 ~~ 1*PMP.0 + 0.5*PMP.1
	PMP.1 ~~ 1*PMP.1

	# residual (co)variances
	RG.0 ~~ 0.75*RG.0 + 0.2*RG.1
	DL.0 ~~ 0.75*DL.0 + 0.2*DL.1
	FL.0 ~~ 0.75*FL.0 + 0.2*FL.1
	GO.0 ~~ 0.75*GO.0 + 0.2*GO.1
	RO.0 ~~ 0.75*RO.0 + 0.2*RO.1
	RG.1 ~~ 0.75*RG.1
	DL.1 ~~ 0.75*DL.1
	FL.1 ~~ 0.75*FL.1
	GO.1 ~~ 0.75*GO.1
	RO.1 ~~ 0.75*RO.1

	# intercepts
	RG.0 ~ 1*1 
	DL.0 ~ 1*1
	FL.0 ~ 1*1
	GO.0 ~ 1*1
	RO.0 ~ 1*1
	RG.1 ~ 1*1
	DL.1 ~ 1*1
	FL.1 ~ 1*1
	GO.1 ~ 1*1
	RO.1 ~ 1*1

	# common factor means
	PMP.0 ~ 0*1
	PMP.1 ~ 0.2*1
'


#### H0 multigroup: Model without response shift (all intercepts and factor loadings equal over time)

PMP.H0 = '

	# equal factor loadings across time
	PMP.0 =~ 	c(L1.c,L1.i)*RG.0 
			+ c(L2.c,L2.i)*DL.0 
			+ c(L3.c,L3.i)*FL.0 
			+ c(L4.c,L4.i)*GO.0 
			+ c(L5.c,L5.i)*RO.0
	PMP.1 =~ 	c(L1.c,L1.i)*RG.1
			+ c(L2.c,L2.i)*DL.1 
			+ c(L3.c,L3.i)*FL.1 
			+ c(L4.c,L4.i)*GO.1 
			+ c(L5.c,L5.i)*RO.1
		
	# common factor (co)variances
	PMP.0 ~~ 1*PMP.0 + PMP.1
	PMP.1 ~~ PMP.1

	# residual (co)variances
	RG.0 ~~ RG.0 + RG.1
	DL.0 ~~ DL.0 + DL.1
	FL.0 ~~ FL.0 + FL.1
	GO.0 ~~ GO.0 + GO.1
	RO.0 ~~ RO.0 + RO.1
	RG.1 ~~ RG.1
	DL.1 ~~ DL.1
	FL.1 ~~ FL.1
	GO.1 ~~ GO.1
	RO.1 ~~ RO.1

	# equal intercepts across time (not group)
	RG.0 ~ c(int1.c,int1.i)*1
	DL.0 ~ c(int2.c,int2.i)*1
	FL.0 ~ c(int3.c,int3.i)*1
	GO.0 ~ c(int4.c,int4.i)*1
	RO.0 ~ c(int5.c,int5.i)*1
	RG.1 ~ c(int1.c,int1.i)*1
	DL.1 ~ c(int2.c,int2.i)*1
	FL.1 ~ c(int3.c,int3.i)*1
	GO.1 ~ c(int4.c,int4.i)*1
	RO.1 ~ c(int5.c,int5.i)*1

	# common factor means
	PMP.0 ~ 0*1
	PMP.1 ~ 1
'

#### Step 1: Calculate population values under H1
cov1 <- fitted(lavaan(PMP.H1.control))$cov		# population values control group
means1 <- fitted(lavaan(PMP.H1.control))$mean
cov2 <- fitted(lavaan(PMP.H1.TREATMENT))$cov		# population values treatment group
means2 <- fitted(lavaan(PMP.H1.TREATMENT))$mean

#### Step 2: Fit H0 on H1 values to require ncp
PMP_ncp <- fitMeasures(lavaan(PMP.H0,sample.cov=list(cov1,cov2),sample.mean=list(means1,means2),sample.nobs=list(44,45)),"chisq") 

#### Step 3: use ncp to compute power for overall test (df=16)
-> ncp: 8.345
crit.df16=qchisq(.05,16,lower.tail=FALSE)
1-pchisq(crit.df16,	16,	PMP_ncp)

-> power overall: 0.368

#### Step 3: use ncp to compute power for specific test (df=2)
crit.df2=qchisq(.05,2,lower.tail=FALSE) 
1-pchisq(crit.df2,	2,	PMP_ncp)

-> power specific: 0.737


#### CESD DATA
#### MODEL H1 TREATMENT GROUP: Response shift Model: Model including difference in intercept and factor loading over time

CESD.H1.TREATMENT = '

	# factor loadings
	CESDv =~ 0.5*WBv + 0.5*DAv + 0.5*SSv + 0.5*IPv
	CESDn =~ 0.5*WBn + 0.5*DAn + 0.5*SSn 
		+ 0.8*IPn # difference in factor loading

	# (co)variances common factor
	CESDv ~~ 1*CESDv + 0.5*CESDn
	CESDn ~~ 1*CESDn

	# residual (co)variances
	WBv ~~ 0.75*WBv + 0.2*WBn
	DAv ~~ 0.75*DAv + 0.2*DAn
	SSv ~~ 0.75*SSv + 0.2*SSn
	IPv ~~ 0.75*IPv + 0.2*IPn
	WBn ~~ 0.75*WBn
	DAn ~~ 0.75*DAn
	SSn ~~ 0.75*SSn
	IPn ~~ 0.36*IPn

	# common factor means
	CESDv ~ 0*1
	CESDn ~ 0.8*1

	# intercepts
	WBv ~ 1.5*1 # difference in intercepts
	DAv ~ 1*1
	SSv ~ 1*1
	IPv ~ 1*1
	WBn ~ 1*1
	DAn ~ 1*1
	SSn ~ 1*1
	IPn ~ 1*1
'

#### MODEL H1 CONTROL GROUP: NO DIFFERENCES ACROSS TIME

CESD.H1.control = '

	# factor loadings
	CESDv =~ 0.5*WBv + 0.5*DAv + 0.5*SSv + 0.5*IPv
	CESDn =~ 0.5*WBn + 0.5*DAn + 0.5*SSn + 0.5*IPn 

	# (co)variances common factor
	CESDv ~~ 1*CESDv + 0.5*CESDn
	CESDn ~~ 1*CESDn

	# residual (co)variances
	WBv ~~ 0.75*WBv + 0.2*WBn
	DAv ~~ 0.75*DAv + 0.2*DAn
	SSv ~~ 0.75*SSv + 0.2*SSn
	IPv ~~ 0.75*IPv + 0.2*IPn
	WBn ~~ 0.75*WBn
	DAn ~~ 0.75*DAn
	SSn ~~ 0.75*SSn
	IPn ~~ 0.75*IPn

	# common factor means
	CESDv ~ 0*1
	CESDn ~ 0.2*1

	# intercepts
	WBv ~ 1*1 
	DAv ~ 1*1
	SSv ~ 1*1
	IPv ~ 1*1
	WBn ~ 1*1
	DAn ~ 1*1
	SSn ~ 1*1
	IPn ~ 1*1
'


#### H0 multigroup: Model without response shift (all intercepts and factor loadings equal over time)

CESD.H0 = '

	# equal factor loadings across time (not groups)
	CESDv =~ 	c(L1.con,L1.cbt)*WBv 
			+ c(L2.con,L2.cbt)*DAv 
			+ c(L3.con,L3.cbt)*SSv 
			+ c(L4.con,L4.cbt)*IPv
	CESDn =~ 
			c(L1.con,L1.cbt)*WBn 
			+ c(L2.con,L2.cbt)*DAn 
			+ c(L3.con,L3.cbt)*SSn 
			+ c(L4.con,L4.cbt)*IPn

	# (co)variances common factor
	CESDv ~~ 1*CESDv + CESDn
	CESDn ~~ CESDn

	# residual (co)variances
	WBv ~~ WBv + WBn
	DAv ~~ DAv + DAn
	SSv ~~ SSv + SSn
	IPv ~~ IPv + IPn
	WBn ~~ WBn
	DAn ~~ DAn
	SSn ~~ SSn
	IPn ~~ IPn

	# common factor means
	CESDv ~ 0*1
	CESDn ~ 1

	# equal intercepts across time (not groups)
	WBv ~ c(int1.con,int1.cbt)*1
	DAv ~ c(int2.con,int2.cbt)*1
	SSv ~ c(int3.con,int3.cbt)*1
	IPv ~ c(int4.con,int4.cbt)*1
	WBn ~ c(int1.con,int1.cbt)*1
	DAn ~ c(int2.con,int2.cbt)*1
	SSn ~ c(int3.con,int3.cbt)*1
	IPn ~ c(int4.con,int4.cbt)*1
'

#### Step 1: Calculate population values under H1
cov1 <- fitted(lavaan(CESD.H1.control))$cov		# population values control group
means1 <- fitted(lavaan(CESD.H1.control))$mean
cov2 <- fitted(lavaan(CESD.H1.TREATMENT))$cov		# population values treatment group
means2 <- fitted(lavaan(CESD.H1.TREATMENT))$mean

#### Step 2: Fit H0 on H1 values to require ncp
CESD_ncp <- fitMeasures(lavaan(CESD.H0,sample.cov=list(cov1,cov2),sample.mean=list(means1,means2),sample.nobs=list(92,54)),"chisq") 

#### Step 3: use ncp to compute power for overall test (df=12)
-> ncp: 9.076
crit.df12=qchisq(.05,12,lower.tail=FALSE)
1-pchisq(crit.df12,	12,	CESD_ncp)

-> power overall: 0.458

#### Step 3: use ncp to compute power for specific test (df=2)
crit.df2=qchisq(.05,2,lower.tail=FALSE) 
1-pchisq(crit.df2,	2,	CESD_ncp)

-> power specific: 0.774
